# Supplementary material for: Continuous Glucose Monitoring in Non-ICU Hospitalized Adults with Type 2 Diabetes: A Systematic Review
Source: J Clin Med. 2025 Dec 20;15(1):34. doi: 10.3390/jcm15010034 (PMC12786850; doi:10.3390/jcm15010034)
Supplement: Supplementary file 1 [file jcm-15-00034-s001.zip]

Archive with 2 entries (2 files):
- jcm-4018749-supplementary Tables.pdf
- jcm-4018749-supplementary-PRISMA.pdf
